# Supplementary material for: Synthesis of C12-C18 Fatty Acid Isobornyl Esters
Source: Molecules. 2023 Nov 9;28(22):7510. doi: 10.3390/molecules28227510 (PMC10673531; doi:10.3390/molecules28227510)
Supplement: Supplementary file 1 [file molecules-28-07510-s001.zip]

Archive with 1 entries (1 files):
- molecules-2688360-supplementary.pdf
